# Supplementary material for: Interactions of Nedaplatin with Nucleobases and Purine Alkaloids: Their Role in Cancer Therapy
Source: Biomedicines. 2025 Jun 25;13(7):1551. doi: 10.3390/biomedicines13071551 (PMC12292643; doi:10.3390/biomedicines13071551)
Supplement: Supplementary file 1 [file biomedicines-13-01551-s001.zip]

Archive with 1 entries (1 files):
- biomedicines-3687471-supplementary.pdf
